# Supplementary material for: Ligand Pose and Orientational Sampling in Molecular Docking
Source: PLoS One. 2013 Oct 1;8(10):e75992. doi: 10.1371/journal.pone.0075992 (PMC3787967; doi:10.1371/journal.pone.0075992)
Supplement: Table S1 — Adjusted logAUC across sampling/electrostatics. (XLSX) [file pone.0075992.s001.xlsx]

## Sheet: Supplementary Table S1
DUD-E target	20000 noE	5000 noE	2000 noE	500 noE	50 noE	20000 E	5000 E	2000 E	500 E	50 E	Note: Numbers representperformance as judged by adjusted logAUC for each run
aa2ar	20.9	20.99	21.03	19.44	20.95	22.36	22.82	23.12	21.27	21.87	20000 noE	20000 orientational samples match goal, ligands build without electrostatics
abl1	25.95	21.49	16.42	13.88	9.58	27.4	24.3	19.01	16.67	10.82	5000 noE	5000 orientational samples match goal, ligands build without electrostatics
ace	4.65	3.92	4.51	3.41	5.34	-1.17	-2.09	-1.77	-2.18	-0.73	2000 noE	2000 orientational samples match goal, ligands build without electrostatics
aces	18.89	19.59	19.19	16.49	11.27	14.26	14.55	13.99	11.12	7.29	500 noE	500 orientational samples match goal, ligands build without electrostatics
ada	17.1	13.13	12.64	12.07	10.92	15.61	13.72	14.82	15.91	13.29	50 noE	50 orientational samples match goal, ligands build without electrostatics
ada17	5.7	3.78	2.82	3.28	2.5	5.01	3.62	3.22	4.23	2.21	20000 E	20000 orientational samples match goal, ligands build with electrostatics
adrb1	16.61	16.79	15.2	12.48	13.61	17.49	17.23	14.02	9.3	10.56	5000 E	5000 orientational samples match goal, ligands build with electrostatics
adrb2	12.97	11.81	11.46	9.74	7.78	13.11	11.28	11.16	9.08	6.52	2000 E	2000 orientational samples match goal, ligands build with electrostatics
akt1	31.49	29.78	29.39	27.96	25.99	34.42	35.06	34.67	31.92	28.28	500 E	500 orientational samples match goal, ligands build with electrostatics
akt2	17.4	18.26	18.99	19.12	20.04	20.29	20.05	21.3	20.76	19.9	50 E	50 orientational samples match goal, ligands build with electrostatics
aldr	37.21	32.72	31.92	26.38	19.19	39.03	32.55	29.48	24.69	15.17
ampc	11.68	10.94	10.58	11.35	9.56	13.98	14.06	14.22	12.25	11.2
andr	0.79	0.75	0.54	0.54	-0.98	0.24	0.16	-0.13	-0.23	-1.25
aofb	14.09	11.98	11.83	5.15	-0.42	14.95	12.81	12.94	6.36	-0.3
bace1	9.38	10.3	10.47	10.87	10.05	8.79	10.07	10.3	9.24	8.74
braf	12.9	13.1	12.67	12.41	8.67	14.25	14.53	13.93	13.01	9.52
cah2	7.64	8.04	7.49	7.63	4.58	6.95	7.76	6.83	6.36	4.46
casp3	10.48	11.68	9.68	10.8	10.98	8.14	9.21	9.62	11.11	12.21
cdk2	11.87	11.26	11.61	10.63	8.8	14.69	13.58	14.13	12.17	9.48
comt	59.03	61.81	64.78	66.37	58.3	51.4	53.75	58.35	61.89	56.35
cp2c9	6.28	5.84	5.54	3.79	3.44	6.55	6.11	5.88	3.58	4.02
cp3a4	0.13	-0.09	0.35	1.2	0.57	1.11	0.95	1.06	1.92	1.31
csf1r	28.21	27.85	29.12	27.59	20.05	30.65	30.19	31.55	29.13	19.9
cxcr4	5.15	5.98	5.24	2.3	5.87	5.31	5.01	6.14	4.32	9.38
def	10.11	6	4.34	0.15	1.21	8.93	5.89	3.62	-0.38	-0.93
dhi1	5.1	5.97	5.31	5.1	4.89	4.6	5.38	5.21	5.58	4.56
dpp4	30.26	29.93	29.47	26.85	26.11	24.72	23.58	22.26	19.66	19.99
drd3	11.94	11.04	11.08	10.89	10	13.81	13.04	12.15	11.73	10.14
dyr	20.23	18.72	17.29	18.22	13.81	19.24	17.91	15.94	16.11	14.01
egfr	31.71	31.18	30.95	28.27	20.3	34.47	34.15	34.4	30.43	20.39
esr1	8.22	6.94	6.44	5.88	4.41	8.57	6.77	6.46	5.97	4.7
esr2	13.7	11.91	11.45	9.94	6.42	14.45	12.25	12.2	10.92	7.19
fa10	38.19	37.16	36.34	31.05	28.96	37.89	36.69	35.72	30	27.99
fa7	60.96	59.51	57.72	53.84	52.72	50.57	49.91	49.14	42.48	41.11
fabp4	44.21	43.31	41.8	45.21	42.63	28.26	26.98	27.21	31.26	28.3
fak1	16.02	13.43	10.93	7.15	6.71	15.41	12.72	10.82	8.49	7.56
fgfr1	8.28	6.4	5.31	4.3	1.05	8	6.86	6.06	4.99	0.79
fkb1a	5.13	6.59	5.8	4.53	11.11	5.59	6.52	7	6.14	10.2
fnta	9.94	9.81	10.34	10.53	12.75	11.47	11.52	11.74	11.63	13.46
fpps	18.58	18.33	19.05	17.68	11.25	5.47	7.09	7.95	6.88	7.5
gcr	-5.49	-5.72	-6	-6.06	-5.35	-5.42	-5.81	-5.83	-5.63	-5.01
glcm	19.81	19.11	18.88	15.55	11.2	28.67	26.39	25.15	19.46	15.78
gria2	17.05	17.97	19.69	19.99	22.59	20.25	21.42	22.71	23.09	25
grik1	28.52	21.3	19.33	17.42	13.54	15.7	10.49	10.33	10.36	6.89
hdac2	16.39	15.07	15.6	15.21	15.8	15.19	14.04	13.96	14.14	14.54
hdac8	13.78	14.42	13.18	6.49	4.46	16.59	16.96	15.64	9.26	7.69
hivint	7.02	8.31	9.04	12.01	8.46	9.4	11.28	11.95	14.08	9.03
hivpr	-0.69	-1.47	-2.2	-3.33	-3.57	-2.49	-3.24	-3.86	-4.43	-4.38
hivrt	8.12	5.97	4.75	2.5	3.09	8.73	6.18	4	2.24	2.99
hmdh	25.39	24.92	26.07	26.09	26.57	26.92	26.89	26.18	28.91	26.66
hs90a	9.65	10.73	10.48	7.35	7.3	11.17	11.74	11.07	8.32	9.94
hxk4	16.83	19.46	15.87	14.16	8.89	15.31	16.84	14.89	16.52	10.62
igf1r	9.4	9.36	9.44	6.96	10.5	12.05	11.45	11.72	10.05	11.38
inha	13.91	16.23	14.37	13.86	12.15	16.53	19.51	17.18	14.07	12.42
ital	9.35	7.76	7.29	7.19	6.99	8.67	8.59	8.47	8.05	8.38
jak2	29.76	30.35	28.93	23.27	20.61	32.44	32.53	30.45	25.81	23.11
kif11	26.13	26.18	24.16	21.44	15.57	23.47	24.32	21.03	17.78	13.43
kit	9.02	9.07	7.85	8.33	7.34	9.95	9.77	9.47	10.54	8.63
kith	14.28	8.47	4.9	7.97	6.99	22.9	14.88	10.51	10.56	6.93
kpcb	11.49	11.15	11.36	12.38	8.57	12.47	12.48	13.71	15.19	10.49
lck	24.14	22.07	21.12	19.76	19.23	25.95	24.3	23.66	23.34	22.44
lkha4	14.3	16.05	15.77	13.49	10.8	14.79	15.99	15.29	13.34	9.45
mapk2	25.82	26.23	29.92	33.62	36.37	33.54	33.99	36.15	39.66	41.75
mcr	-4.6	-4.17	-4.63	-4.57	-3.17	-4.62	-4.39	-4.83	-4.62	-3.07
met	14.81	12.63	10.84	8.65	9.7	18.22	15.15	13.89	10.93	12.29
mk01	8.31	10.93	9.87	8.82	3.6	12.8	15.88	14.8	11.39	4.43
mk10	23.49	25.51	24.83	25.68	19.62	23.89	25.32	25.2	25.49	22.24
mk14	10.32	9.94	9.68	9.77	8.69	12.42	11.51	11.06	11.21	9.57
mmp13	4.13	4.82	5.16	5.87	6.68	4.38	4.69	5.58	5.58	6.45
mp2k1	13.29	13.9	11.74	8.36	6.13	17.29	17.8	15.09	11.23	8.2
nos1	9.96	11.64	13.06	13.51	13.78	12.59	15.06	16.06	17.29	14.77
nram	13.32	11.53	10.27	7.82	4.18	14.2	14.15	10.63	6.91	4.54
pa2ga	2.92	0.36	-0.31	-3.31	-1.73	2.06	-0.52	-1.44	-3.04	-2.21
parp1	16.07	17.32	18.56	21.16	20.68	19.67	20.65	22.07	25.11	24.11
pde5a	3.01	2.93	3.26	3.49	3.54	4.01	4.09	4.4	4.54	3.93
pgh1	2.31	0.99	-0.9	-3.24	-2.44	2.18	1.14	-0.9	-2.97	-2.53
pgh2	4.45	4.68	4.69	4.82	5.78	5.78	6.03	5.88	5.96	6.71
plk1	31.59	26.36	25.07	20.12	11.91	33.86	28.97	26.5	20.62	12.81
pnph	9.33	10.15	11.36	12.98	20.25	12.11	13.08	15.12	16.11	23.18
ppara	14.98	14.76	14.24	11.73	7.9	17.44	17.31	16.42	13.96	9.56
ppard	21.63	18.05	16.49	11.56	10.09	23.59	20.1	18.6	14.82	12.88
pparg	12.74	12.21	10.87	9.98	9.19	15.52	15.02	12.95	10.87	9.53
prgr	1.76	1.04	-0.81	-2.64	-2.73	1.27	0.8	-1.01	-2.73	-2.76
ptn1	28.02	27.63	23.99	26.15	23.33	30.17	26.59	24	22.68	18.38
pur2	11.8	5.48	4.1	-0.51	-0.9	9.41	4.63	4.12	-4.62	-4.13
pygm	3.67	2.05	1.98	2.18	2.61	1.65	-0.55	-0.06	1.19	2.17
pyrd	41.47	41.64	38.75	35.05	35.48	37.16	36.77	34.77	31.58	31.69
reni	15.48	14.34	13.54	8.82	6.62	14.31	13.44	14.3	10	8.18
rock1	18.82	17.83	17.91	14.58	12.61	24.87	23.62	23.63	18.94	13.44
rxra	0.18	-3.22	-4.68	-4.95	-4.63	-0.78	-2.56	-4.39	-4.26	-4.29
sahh	34.5	28.38	29.46	32.44	36.01	37.65	32.39	34.3	38.33	41.77
src	14.85	9.49	7.48	7.8	6.97	15.72	10.66	9.03	9.28	8.7
tgfr1	15.86	15.23	14.76	13.91	13	18.07	17.28	17.6	16.46	14.4
thb	36.12	33.12	30.9	25.28	17.05	34.87	32.49	31.31	26.86	18.95
thrb	26.6	24.51	23.62	21.24	15.06	19.03	17.78	16.64	13.65	9.85
try1	43.9	44.99	45.43	40.25	38.69	38.38	38.84	39.17	34.29	33.52
tryb1	36.58	38.78	35.16	32.15	21.76	30.28	31.27	30.34	27.46	18.47
tysy	14.61	13.33	13.84	11.85	9.36	15.95	14.78	13.97	11.37	8.85
urok	60.26	58.98	56.87	53.67	45.53	57.76	56.72	53.15	52.62	46.84
vgfr2	15.58	14.92	13.45	11.56	8.85	16.63	16.14	14.89	12.38	9.62
wee1	63.39	64.67	66.69	66.91	66.15	65.89	66.41	68.49	69.05	68.38
xiap	19.59	19.14	21.73	19.63	22.09	13.68	12.34	13.63	14.3	19.29
mean over 102 targets	17.4329	16.645	16.0315	14.693	13.1016	17.4354	16.6707	16.1226	14.7127	12.9807
stdev	13.8084	13.8354	13.9316	13.7889	12.9739	13.1675	13.0935	13.2168	13.2215	12.6015
