# Supplementary material for: Ligand Pose and Orientational Sampling in Molecular Docking
Source: PLoS One. 2013 Oct 1;8(10):e75992. doi: 10.1371/journal.pone.0075992 (PMC3787967; doi:10.1371/journal.pone.0075992)
Supplement: Table S2 — Timing across sampling/electrostatics. (XLSX) [file pone.0075992.s002.xlsx]

## Sheet: Supplementary Table S2
DUD-E target	20000 noE	5000 noE	2000 noE	500 noE	50 noE	20000 E	5000 E	2000 E	500 E	50 E	Note: Numbers represent time for docking in hours on a mixed-CPU cluster for each run
aa2ar	3568.46	900.372	299.342	93.0768	38.5508	2655.27	608.076	203.664	57.6382	21.6328	20000 noE	20000 orientational samples match goal, ligands build without electrostatics
abl1	838.469	248.597	90.6636	37.0909	13.4752	610.193	175.927	62.0034	22.2966	6.8629	5000 noE	5000 orientational samples match goal, ligands build without electrostatics
ace	531.038	151.178	69.7503	27.5551	17.6314	394.335	115.021	53.2889	17.5331	9.3786	2000 noE	2000 orientational samples match goal, ligands build without electrostatics
aces	930.652	338.294	143.597	51.1064	20.5808	930.816	293.397	116.407	36.3792	10.3516	500 noE	500 orientational samples match goal, ligands build without electrostatics
ada	126.186	51.0502	22.1231	9.2588	4.1477	138.186	49.1552	22.1728	7.7313	2.6301	50 noE	50 orientational samples match goal, ligands build without electrostatics
ada17	1664.66	621.12	287.149	83.1197	26.82	2090.66	657.449	292.909	78.8052	20.1717	20000 E	20000 orientational samples match goal, ligands build with electrostatics
adrb1	462.619	177.136	76.9075	27.6075	10.1091	633.411	198.154	82.383	25.9514	8.4969	5000 E	5000 orientational samples match goal, ligands build with electrostatics
adrb2	459.953	176.605	83.3881	31.9413	13.8657	688.306	200.153	86.8374	30.1054	10.9358	2000 E	2000 orientational samples match goal, ligands build with electrostatics
akt1	613.215	216.008	82.8922	24.8247	9.9958	677.61	181.616	67.059	19.2324	6.3934	500 E	500 orientational samples match goal, ligands build with electrostatics
akt2	333.918	113.043	44.5899	15.5252	5.8976	716.127	156.693	52.5624	18.2463	5.564	50 E	50 orientational samples match goal, ligands build with electrostatics
aldr	144.019	48.1153	20.9057	7.958	2.7597	189.467	49.3486	19.3152	7.1959	2.3668
ampc	38.405	12.7966	4.7747	1.4213	0.5249	40.9323	10.4352	3.8813	1.1525	0.3553
andr	305.305	79.5887	36.112	11.9221	3.0705	359.392	88.3663	40.2536	12.3815	3.0603
aofb	87.3652	17.8582	7.4599	2.3	0.9057	104.674	17.8096	7.621	2.278	0.7181
bace1	853.024	384.808	200.414	69.7209	27.411	809.966	322.957	165.511	52.9771	19.5389
braf	489.528	168.22	78.2813	27.6712	7.4945	488.771	146.035	65.9641	21.9707	5.1986
cah2	1418.35	467.833	198.572	65.379	19.331	1911.5	538.302	210.287	69.9295	20.0506
casp3	325.453	127.973	67.0742	21.9077	6.0812	378.15	141.32	68.9263	20.5173	5.6731
cdk2	790.112	283.534	122.389	45.0832	27.9512	875.157	258.517	102.427	34.9464	21.4473
comt	92.3	34.7	10.6	2.9999	0.9564	95.94	30.603	13.803	2.714	0.789
cp2c9	307.174	87.2162	41.3284	12.5521	4.5502	301.494	75.3182	35.7022	10.8777	4.0065
cp3a4	271.957	130.864	76.2026	27.5218	7.6813	245.792	116.085	66.5595	22.8384	5.8637
csf1r	856.646	254.712	113.839	35.5778	13.5946	630.714	207.433	87.4688	26.0514	9.5122
cxcr4	211.573	56.6548	22.8643	7.1848	2.1302	142.006	34.0482	14.7605	4.4226	1.4087
def	262.478	87.1262	39.4478	12.0311	3.5905	304.419	95.8873	42.8529	11.709	3.1974
dhi1	394.255	121.623	54.8718	19.1497	6.3249	480.763	130.105	56.8163	17.6733	5.1067
dpp4	1672.23	559.149	243.677	78.8426	27.8702	1058.29	339.761	142.435	43.0065	14.5625
drd3	1475.43	479.495	193.273	69.5144	29.1368	1094.09	352.386	138.09	47.4681	19.4128
dyr	2435.09	502.643	177.191	54.0044	20.9459	1508.32	295.789	110.156	31.8726	12.261
egfr	1673.43	631.739	268.306	88.9539	27.2276	1155.08	452.134	189.239	60.9859	16.5266
esr1	698.717	260.035	103.084	30.0736	18.5408	504.572	186.887	72.6626	20.116	12.3323
esr2	787.421	289.223	112.092	35.9591	13.0888	584.183	206.964	80.066	24.876	8.486
fa10	3360.61	892.308	374.092	118.45	62.6591	2677.99	675.338	269.43	80.1047	39.3864
fa7	1258.45	305.157	126.624	41.3648	31.4665	1288.04	256.256	112.61	33.8651	21.5826
fabp4	29.1707	9.7067	5.1415	1.6088	1.5767	60.5776	21.6273	8.7449	3.1831	2.0937
fak1	275.263	102.27	48.1046	18.2118	9.4151	201.971	78.2005	37.9441	12.9426	5.4058
fgfr1	487.435	138.865	53.2027	16.5682	12.4078	356.344	96.233	38.9388	11.6335	5.9089
fkb1a	283.03	126.263	57.2911	17.2809	9.3112	293.707	107.247	48.4269	14.6595	5.7806
fnta	1770.56	852.712	447.513	153.749	95.5097	1893.03	846.391	433.179	144.885	62.4259
fpps	93.1579	25.1148	12.2766	3.7231	1.2742	84.7095	22.7341	7.8681	2.764	0.7068
gcr	444.497	154.014	75.1371	23.4792	8.1665	396.088	128.045	61.0055	19.6103	5.147
glcm	283.828	51.3021	22.9286	5.7648	2.7832	435.644	72.9786	29.0708	6.8296	3.853
gria2	746.898	165.855	65.3821	20.3885	12.3728	477.843	108.39	42.6246	13.7986	5.835
grik1	304.059	78.248	38.1543	10.4029	3.5794	177.941	49.3719	23.6297	6.381	1.623
hdac2	475.224	118.133	49.4996	14.6702	16.0576	352.084	84.4229	40.5175	11.7291	8.9121
hdac8	585.223	207.302	87.9645	29.529	11.428	394.195	138.5	61.0345	21.0797	6.2368
hivint	699.838	145.586	50.3945	13.8852	8.4718	392.735	68.3881	32.2446	8.7366	4.3161
hivpr	1933.52	801.876	362.416	93.2702	90.6364	1424.97	613.018	284.044	72.9463	52.2591
hivrt	816.925	215.99	93.4649	23.8329	12.2607	625.76	160.712	69.7782	18.4272	6.5271
hmdh	364.414	127.154	62.3992	16.5032	14.6825	276.231	108.139	51.3518	13.6382	8.4323
hs90a	421.411	125.715	56.2895	15.5159	7.1673	273.548	92.9183	39.6168	11.573	3.3778
hxk4	212.572	51.1102	27.038	7.4399	5.1385	194.218	42.0285	21.1492	5.7203	3.1832
igf1r	811.215	258.883	111.805	33.3592	13.3122	526.427	174.073	71.1261	21.9889	6.637
inha	55.9146	15.9627	7.4685	1.7527	1.0551	44.8185	15.7257	5.629	1.7323	0.6291
ital	602.805	225.095	96.5167	25.1481	10.391	480.986	182.484	76.9341	20.4233	6.494
jak2	276.523	91.0999	41.1019	14.0337	12.4337	274.147	76.5874	34.4969	11.5474	7.7178
kif11	227.005	96.9429	38.3104	12.1382	5.8932	228.441	92.7706	36.8571	10.9641	3.4168
kit	807.597	249.167	103.017	29.7954	17.9373	602.714	172.841	70.5324	20.7024	8.1049
kith	122.644	37.6395	13.5628	3.6828	1.9295	101.026	28.1065	10.3725	2.8406	1.0352
kpcb	766.262	206.41	91.9473	26.8293	20.1552	463.523	141.552	61.6636	18.1163	8.9812
lck	2518.74	808.692	312.081	117.177	57.8733	1652.86	547.787	211.05	80.5807	25.9055
lkha4	219.635	59.3036	21.7827	7.9512	4.4362	155.81	46.149	17.9023	6.1767	3.1589
mapk2	240.436	76.9307	31.2853	9.3502	4.2214	192.15	56.4928	25.776	6.0085	2.5962
mcr	251.354	63.4965	22.0724	8.0792	3.6536	166.504	37.8967	18.0401	7.0184	1.9238
met	421.255	173.448	87.1384	36.6585	15.2816	330.32	126.758	60.9514	24.9637	7.4696
mk01	215.199	67.38	25.3576	7.5243	4.3765	167.321	60.2224	21.5798	6.2149	2.356
mk10	527.051	132.316	59.0753	22.2985	9.0308	373.266	100.564	41.5621	15.7768	4.5213
mk14	1578.45	668.898	316.603	108.182	44.1615	1190.58	488.61	229.857	75.7966	23.1625
mmp13	2980.08	901.651	354.49	113.203	54.925	2301.66	688.447	271.349	80.7877	28.8187
mp2k1	398.26	137.524	57.4596	17.1257	9.4611	319.317	109.557	43.5757	11.9208	4.7812
nos1	225.534	48.2597	20.4519	7.1777	2.8576	204.037	32.8864	15.5332	5.6861	1.4162
nram	1641.51	215.791	90.5523	30.7897	12.6189	1005.3	127.858	70.2543	19.6644	7.9807
pa2ga	203.62	89.6417	43.7208	15.6623	12.8265	166.531	67.9954	33.3569	10.1481	7.0706
parp1	1393.31	341.701	146.421	50.8869	22.6861	1071.56	240.363	98.376	32.8653	10.9291
pde5a	1406.96	537.28	254.792	79.6084	31.5347	1041.99	408.88	184.807	55.6007	17.2874
pgh1	200.441	47.9985	17.7278	4.863	3.425	181.135	48.8653	15.5955	4.0803	2.1649
pgh2	600.527	186.3	79.4789	25.3243	15.335	549.668	166.454	65.9341	19.645	9.1426
plk1	425.835	153.474	71.4868	27.3744	12.3215	282.5	106.641	46.8081	16.7464	6.3065
pnph	360.298	71.0621	17.0098	5.0401	4.1483	351.914	73.1597	16.1329	4.4834	3.5887
ppara	635.4	275.782	123.388	47.8611	25.0588	499.671	215.258	97.9213	35.2926	14.7107
ppard	444.236	152.735	68.037	29.1856	13.9201	315.072	114.926	50.9484	20.3987	7.6468
pparg	1098.87	423.755	181.952	62.3677	43.8851	866.35	331.97	139.81	45.0276	23.2677
prgr	300.643	89.036	33.5584	9.4159	8.1697	298.217	82.7242	31.9229	8.0887	5.3005
ptn1	384.881	107.778	49.4948	16.081	4.3583	302.642	78.3466	36.6063	10.8994	3.0569
pur2	487.237	100.72	33.246	12.8319	3.2459	314.138	69.4106	20.2222	8.9167	3.4205
pygm	195.536	48.5115	21.0945	8.28	2.6329	121.602	38.3286	15.0796	5.2351	2.6473
pyrd	175.612	41.8492	18.4884	7.6093	3.5441	120.076	29.8871	13.2727	4.7745	3.6904
reni	387.053	156.945	78.2403	27.7112	11.3457	278.709	127.696	58.2096	21.0471	11.3889
rock1	352.963	95.2992	41.9531	12.8947	1.9559	221.299	62.5095	23.839	6.6927	1.4602
rxra	160.993	42.6336	22.661	7.378	1.3927	124.828	40.2821	16.1551	5.5972	1.5411
sahh	20.8214	5.431	2.1324	0.6215	0.1731	21.4041	5.4023	1.6597	0.5315	0.1929
src	1429.8	514.948	233.666	79.5984	30.1609	1018.84	371.802	166.069	54.61	29.4256
tgfr1	370.441	105.174	36.5558	16.125	3.0755	282.224	72.884	28.0347	11.4372	3.082
thb	334.6	120.597	52.6848	18.2785	4.1988	360.37	90.9955	36.9962	13.4968	4.2056
thrb	4231.53	980.399	395.488	137.988	33.7198	3629	752.467	310.112	108.857	36.0029
try1	6168.14	1337.02	515.793	178.548	80.7785	4797.69	991.768	348.461	117.288	63.1923
tryb1	1152.22	310.731	132.973	40.2206	11.5695	884.515	221.443	97.1666	28.47	10.6472
tysy	415.825	115.528	49.0307	22.8138	6.2816	292.964	82.1348	33.3442	15.697	5.6888
urok	1892.12	318.738	133.577	51.4353	16.4457	1238.82	208.089	85.77	33.0623	12.424
vgfr2	968.576	304.208	140.24	56.2815	23.3445	711.63	219.021	101.712	36.6745	18.8478
wee1	444.172	162.132	70.4936	25.3026	15.2998	307.612	110.301	55.8381	17.4304	12.7253
xiap	1146.2	315.984	131.965	53.6458	16.5384	714.558	216.375	92.142	36.0225	11.8287
mean over all 102	810.214	243.748	103.999	34.6859	15.8626	659.068	190.753	80.4376	25.6315	10.2674
stdev	949.812	254.369	106.221	35.3577	17.9777	752.942	197.331	82.5746	26.4924	11.6767
sum (years)	9.434	2.83816	1.21095	0.403877	0.184701	7.67408	2.2211	0.936603	0.298449	0.119552
